# Supplementary material for: The association between vincristine‐induced peripheral neuropathy and health‐related quality of life in children with cancer
Source: Cancer Med. 2021 Nov 1;10(22):8172–81. doi: 10.1002/cam4.4289 (PMC8607258; doi:10.1002/cam4.4289)
Supplement: Supplementary file 2 — Fig S2 [file CAM4-10-8172-s003.zip]

Archive with 9 entries (8 files):
- New folder/
- New folder/cam44289-sup-0002-FigS2_1.pdf
- New folder/cam44289-sup-0003-FigS2_2.pdf
- New folder/cam44289-sup-0004-FigS2_3.pdf
- New folder/cam44289-sup-0005-FigS2_4.pdf
- New folder/cam44289-sup-0006-FigS2_5.pdf
- New folder/cam44289-sup-0007-FigS2_6.pdf
- New folder/cam44289-sup-0008-FigS2_7.pdf
- New folder/cam44289-sup-0009-FigS2_8.pdf
